# Supplementary material for: The diverse effects of pathogenic point mutations on ion channel activity of a gain-of-function polycystin-2
Source: J Biol Chem. 2023 Apr 5;299(5):104674. doi: 10.1016/j.jbc.2023.104674 (PMC10192930; doi:10.1016/j.jbc.2023.104674)
Supplement: Supporting information [file mmc1.xlsx]

## Sheet: data for all bar graphs
Data points for bar graphs
	Fig. 2E	un-injected	F604P	R325P	R325Q	C331S	Y345C	S349P	A356P		Fig. 3E	un-injected	F604P	R322W	R322Q	S378∆	G390S	R440S		Fig. 4E	un-injected	F604P	W280R	Y292C	W414G		Fig. 5E	un-injected	F604P	G418V	T419A	R420G	T448K		Fig. 6D	un-injected	F604P	D511V	L517R	N580K	F605∆		Fig. 7E	un-injected	F604P	F629S	C632R	R638C
		0.0756546	2.21832	1.33442	1.43403	0.226871	0.0303258	0.0273535	0.334359			0.062173	0.977987	0.591351	0.921319	0.0441746	1.2522	0.516192			0.062173	0.977987	1.51568	0.486535	0.0239493			0.0369239	1.01998	0.0801441	0.885005	0.156422	0.0280625			0.0232734	1.28443	0.0989662	0.184933	0.044733	0.127318			0.0381894	1.17721	0.157516	0.484504	0.125449
		0.138113	0.489025	1.00272	0.819334	0.0866956	0.0320287	0.0242683	0.342521			0.087339	0.726938	0.52784	1.09657	0.0796095	0.989717	1.32714			0.087339	0.726938	2.06882	1.83676	0.0306077			0.0273247	0.980019	0.219532	1.11964	0.107007	0.0547861			0.0233428	0.616352	0.110769	0.2164	0.0484142	0.101557			0.0239874	0.460594	0.176733	0.143733	0.0964837
		0.137342	0.16632	0.505415	0.716571	0.0486053	0.026597	0.0672904	0.230297			0.0957727	0.860924	1.05795	0.258779	0.0643111	0.66609	1.04075			0.0957727	0.860924	0.672318	0.620811	0.052193			0.048455	1.01478	0.106884	0.469248	0.121458	0.0452279			0.0209307	1.16975	0.161767	0.172733	0.0426275	0.0571861			0.0363214	0.829018	0.134005	0.026741	0.0433344
		0.171548	1.77681	1.14954	0.69767	0.205115	0.0335149	0.0296561	0.083286			0.107874	0.453193	0.993132	0.386665	0.168961	0.736057	0.851432			0.107874	0.453193	1.71675	0.711521	0.0267664			0.0383575	0.98522	0.119833	1.1422	0.256659	0.0465312			0.0168551	1.12224	0.0467442	0.166888	0.0364725	0.0664075			0.0311981	1.53318	0.168162	0.0182961	0.0407047
		0.196431	0.473441	0.200828	0.744375	0.141665	0.0218251	0.0432984	0.082849			0.11155	1.46144	1.07052	0.429965	0.0646812	0.913258	0.403384			0.11155	1.46144	2.15439	0.609611	0.0265171			0.0453468	1.28443	0.0705444	1.09895	0.239325	0.0320731			0.0756546	0.7601	0.0942713	0.114278	0.0311232	0.0464827			0.0310993	1.28443	0.186632	0.0571431	0.042593
		0.0651284	0.681547	0.527939	0.646821	0.637562	0.0160698	0.0177089	0.162028			0.133851	1.31867	1.38065	0.471958	0.36363	0.661254	0.400199			0.133851	1.31867	0.92723	1.30706	0.0304215			0.041238	0.616352	0.0639318	1.58193	0.150874	0.0561563			0.138113	1.00207	0.0287527	0.161739	0.01953	0.0392826			0.0119475	0.616352	0.136426	0.0267795	0.0374205
		0.0776024	0.814939	0.864774	1.25357	0.106212	0.0174435	0.0317766	0.108255			0.0467263	0.775889	0.446542	0.378903	0.144565	0.867782	0.19531			0.0467263	0.775889	1.32996	0.40225	0.0498234			0.0729138	1.16975	0.0715281	1.61893	0.17979	0.0454354			0.137342	1.04506	0.0272473	0.122472	0.0354073	0.0404811			0.00934936	1.16975	0.135352	0.0426819	0.102317
		0.0810036	0.602793	1.15913	2.99478	0.133927	0.0159962	0.0671369	0.128738			0.0598298	1.57189		0.309768	0.146617	0.0811501	0.39061			0.0598298	1.57189	0.736933	1.45213	0.0314325			0.14826	1.12224	0.120907	1.48375	0.192783	0.0392337			0.171548	1.04805	0.104625	0.141083	0.0417884	0.0493757			0.0119231	1.12224	0.14642	0.0814643	0.07723
		0.0743546	1.28443	2.10234	2.31171	0.116982	0.0196839	0.0358112	0.0901606			0.0492639	0.777633		0.479131	0.0926598	0.0180559	0.31597			0.0492639	0.777633	1.05251	0.902741	0.0597131			0.135035	0.7601	0.2051	0.794711	0.207741	0.0504127			0.196431	1.67666	0.0364303	0.187365	0.0969034	0.079094			0.0878752	0.7601	0.0965184	0.0513311	0.0567617
		0.0738443	0.616352	1.1765	1.36067	0.141925	0.0218123	0.0203267	0.101218			0.0381894	1.09745		0.468901	0.101116	0.0724604	0.453885				1.09745	1.03304	1.02191	0.0324389			0.189272	1.00207	0.211403	0.740023	0.189689	0.0643252			0.062173	0.892843	0.0347913	0.410086	0.151403	0.104551			0.086235	1.00207	0.0445142	0.0556623	0.0536893
		0.0878752	1.16975	0.491915	0.730471	0.135392	0.0777105	0.019428	0.242791			0.0176737	2.00667		0.518562	0.107165	0.22216	0.369124				2.00667	1.1571	1.24623	0.0284295			0.0848351	1.04506	0.173434	1.2326	0.247011	0.0324276			0.087339	0.989007	0.162234	0.1358	0.0669632	0.0721681			0.109156	1.04506	0.0296197	0.0624519
		0.086235	1.12224	0.562006	1.32198	0.0849507	0.0700945	0.148994	0.254444			0.0239874	0.944373		0.359761	0.0593132	0.189849	0.298451				0.944373	0.329329	1.3749	0.0377374			0.0724155	0.937972	0.118297	0.905515	0.105433	0.125509			0.0957727	1.19091	0.186937	0.191484	0.0420847	0.0845448			0.104893	0.937972	0.0476792	0.06455
		0.109156	0.7601	0.605595	0.807196	0.243443	0.0724415	0.235415	0.347158			0.0363214	0.616816		0.799331	0.0524951	0.0858165	0.249199				0.616816	0.368273		0.0272649			0.0676502	1.09787	0.1036	0.683929	0.057461	0.110798			0.107874	0.536783	0.194857	0.0989822	0.0928194					1.09787	0.0455133
		0.104893	1.00207	0.714627	0.505358	0.121909	0.0580094	0.142343	0.181			0.0311981	0.43214		0.783454	0.0409193	0.0763192	0.87128				0.43214	0.6152		0.0647997			0.0355481	1.08556	0.0828722		0.0453914	0.121789				0.926565	0.143706	0.0508459	0.0318683					1.08556
		0.0678329	1.04506	0.853806		0.0403197	0.0490423	0.122247	0.210116			0.0369239	0.937972		0.725086	0.0535394	0.0826853	1.10269				1.12763			0.10561				0.878597	0.117455		0.0480228	0.0908926				0.73918		0.0803071						0.878597
		0.062173	1.36269	0.823357		0.0915974	0.0540941	0.156295	0.0628207			0.0273247	1.09787		0.605491	0.0286279	0.109166	1.08555				0.872374			0.121327				1.95073	0.0829828		0.0473445	0.0169911				1.41847		0.186452						1.95073
		0.087339	0.637308	1.13013		0.134394	0.0755145	0.0437786	0.0504326			0.048455	1.08556		0.893651	0.168795	0.0114899	1.08558				1.1707			0.118445				0.736422	0.0604019		0.0374031	0.0461975				0.897404		0.140883						0.736422
		0.0957727	0.864838			0.296149	0.0442448	0.0288963	0.0951748			0.0383575	0.878597		0.747036	0.225646	0.0416049	1.15321				1.54349			0.0786332				0.312846	0.0510409		0.0731159	0.0517951				0.684129		0.100209						0.312846
		0.107874	1.0018			0.230594	0.0657678					0.0453468	1.95073		0.71299	0.435677	1.19733	0.570544				0.528808			0.0434192				0.893212	0.0999922		0.0430207	0.0307359				1.36269		0.0838522						0.832071
		0.11155	0.828487									0.041238	0.736422			0.0566919	0.888128	0.61025				1.22617			0.0527239				1.02131	0.0506482		0.0380584	0.0610283				0.637308		0.0931895						1.39163
		0.133851	1.54436									0.0729138	0.312846			0.165648	0.432005	0.248803				0.530832			0.0568228				1.08548	0.903711							1.08456		0.135108						0.776301
		0.0467263	0.760519									0.14826	0.893212			0.223364	0.767163	0.407145				0.801757			0.0342353				1.02093	0.979097							0.711595		0.0988134						0.774977
		0.0598298	0.908563									0.135035	1.02131				0.21506	0.747785				1.40974			0.0610439				0.979072	0.732831							0.738355								1.22502
		0.0492639	1.24061									0.189272	1.08548				0.0250625					0.788504			0.0321421				0.238611	0.960908							1.02606								1.24767
		0.0381894	1.67322									0.0848351	1.02093				0.0902414								0.183876				1.24109	0.766789							1.43943								0.644684
		0.0176737	1.44261										0.979072				0.133174								0.120792				1.5028	0.439919							0.801757								1.16015
		0.0239874	0.572015										1.08456												0.163406				1.0175	0.156622							1.40974								1.0163
		0.0363214	1.40231										0.711595												0.144058				0.852594	0.0267585							0.788504								0.931197
		0.0311981	0.402166										0.738355												0.075534				1.16303	0.0243673							1.01998								1.05364
		0.0369239	0.93567										1.02606																0.897573	0.0309761							0.980019								0.946365
		0.0273247	0.422842										1.43943																1.42471	0.0227654							1.01478								1
		0.048455	0.832071										0.774977																0.837662	0.0267855							0.98522
		0.0383575	1.39163										1.22502																0.824427	0.0210974							0.937972
		0.0453468	0.776301										1.47299																1.9345	0.0193599							1.09787
		0.041238	0.774977										1.29236																0.592726	0.0237048							1.08556
		0.0729138	1.22502										1.14432																1.12173								0.878597
		0.14826	1.47299										0.9442																0.351043								1.95073
		0.135035	1.29236										1.03213																1.1553								0.736422
		0.189272	1.14432										0.563065																1.4154								0.312846
		0.0848351	0.9442										0.550936																0.736467								1.23651
			1.03213										1.24767																0.371857								0.870302
			0.563065										0.644684																1.32097								0.877992
			0.550936										1.16015																0.920173								1.0152
			1.24767										1.0163																1.05607
			0.644684										0.931197																1.02376
			1.16015										0.999683																1.08456
			1.0163										1.00032																0.711595
			0.931197										1.01478																0.738355
			0.947905										0.98522																1.02606
			1.05209										0.920173																1.43943
			0.977987										1.05607																0.801757
			0.726938										1.02376																1.40974
			0.860924										1.12763																0.788504
			0.453193										0.872374																0.296575
			1.46144										1.1707																0.482176
			1.31867										1.54349																0.268001
			0.775889										0.528808																1.51574
			1.57189										1.22617																2.59796
			0.777633										0.530832																0.909897
			1.09745										0.238611																0.929656
			2.00667										1.24109																1.17721
			0.944373										1.5028																0.460594
			0.616816										1.0175																0.829018
			0.43214										0.852594																1.53318
			1.41847										1.16303																1.68414
			0.897404										0.897573																1.5821
			0.684129										1.42471																0.547422
			0.999683										0.837662																0.75334
			1.00032										0.824427																0.616002
			0.238611										1.9345																0.816989
			1.24109										0.592726																1.23651
			1.5028										1.12173																0.870302
			1.0175										0.351043																0.877992
			0.852594																										1.0152
			1.16303
			0.897573
			1.42471
			0.837662
			0.824427
			1.9345
			0.592726
			1.12173
			0.351043
[truncated: 9 more columns]

## Sheet: data for t-test
Data for t-tests (mutants listed in seuqence order)
t-test		0.531892			0.989621			0.504917			0.000817761			0.546078			0.425418			1.4702e-10			1.40546e-17			1.91779e-17			4.87609e-10			4.06205e-13			4.08918e-07			1.21062e-22			8.52353e-12			0.703124			9.15577e-10
	F604P	F604P_W280R		F604P	F604P_Y292C		F604P	F604P_R322W		F604P	F604P_R322Q		F604P	F604P_R325P		F604P	F604P_R325Q		F604P	F604P_C331S		F604P	F604P_Y345C		F604P	F604P_S349P		F604P	F604P_A356P		F604P	F604P_S378∆		F604P	F604P_G390S		F604P	F604P_W414G		F604P	F604P_G418V		F604P	F604P_T419A		F604P	F604P_R420G		F604P
	0.977987	1.51568		1.12763	0.486535		1.12763	0.591351		0.238611	0.921319		2.21832	1.33442		1.36269	1.43403		0.977987	0.226871		0.832071	0.0303258		0.832071	0.0273535		0.238611	0.334359		0.977987	0.0441746		1.08456	1.2522		1.01998	0.0239493		0.238611	0.0801441		1.08456	0.885005		0.296575	0.156422		1.01478
	0.977987	2.06882		0.872374	1.83676		0.872374	0.52784		1.24109	1.09657		0.489025	1.00272		0.637308	0.819334		0.977987	0.0866956		1.39163	0.0320287		1.39163	0.0242683		1.24109	0.342521		0.977987	0.0796095		0.711595	0.989717		0.980019	0.0306077		1.24109	0.219532		0.711595	1.11964		0.482176	0.107007		0.98522
	0.726938	0.672318		1.1707	0.620811		1.1707	1.05795		1.5028	0.258779		0.16632	0.505415		0.864838	0.716571		0.726938	0.0486053		0.776301	0.026597		0.776301	0.0672904		1.5028	0.230297		0.726938	0.0643111		0.738355	0.66609		1.01478	0.052193		1.5028	0.106884		0.738355	0.469248		0.268001	0.121458		1.47299
	0.860924	1.71675		1.54349	0.711521		1.54349	0.993132		1.0175	0.386665		1.77681	1.14954		1.0018	0.69767		0.860924	0.205115		0.774977	0.0335149		0.774977	0.0296561		1.0175	0.083286		0.860924	0.168961		1.02606	0.736057		0.98522	0.0267664		1.0175	0.119833		1.02606	1.1422		1.51574	0.256659		1.29236
	0.453193	2.15439		0.528808	0.609611		0.528808	1.07052		0.852594	0.429965		1.77681	0.200828		0.828487	0.744375		0.453193	0.141665		1.22502	0.0218251		1.22502	0.0432984		0.852594	0.082849		0.453193	0.0646812		1.43943	0.913258		1.28443	0.0265171		0.852594	0.0705444		1.43943	1.09895		2.59796	0.239325		1.14432
	1.46144	0.92723		1.22617	1.30706		1.22617	1.38065		1.16303	0.471958		0.473441	0.527939		1.54436	0.646821		1.46144	0.637562		1.47299	0.0160698		1.47299	0.0177089		1.16303	0.162028		1.46144	0.36363		0.774977	0.661254		0.616352	0.0304215		1.16303	0.0639318		0.801757	1.58193		0.909897	0.150874		0.9442
	1.31867	1.32996		0.530832	0.40225		0.530832	0.446542		0.897573	0.378903		0.681547	0.864774		0.760519	1.25357		1.31867	0.106212		1.29236	0.0174435		1.29236	0.0317766		0.897573	0.108255		1.31867	0.144565		1.22502	0.867782		1.16975	0.0498234		0.897573	0.0715281		1.40974	1.61893		0.929656	0.17979		1.03213
	0.775889	0.736933		0.801757	1.45213					1.42471	0.309768		0.814939	1.15913		0.908563	2.99478		0.775889	0.133927		1.14432	0.0159962		1.14432	0.0671369		1.42471	0.128738		0.775889	0.146617		1.47299	0.0811501		1.12224	0.0314325		1.42471	0.120907		0.788504	1.48375		1.17721	0.192783		0.563065
	1.57189	1.05251		1.40974	0.902741					0.837662	0.479131		0.602793	2.10234		1.24061	2.31171		1.57189	0.116982		0.9442	0.0196839		0.9442	0.0358112		0.837662	0.0901606		1.57189	0.0926598		1.29236	0.0180559		0.7601	0.0597131		0.837662	0.2051			0.794711		0.460594	0.207741		0.550936
	0.777633	1.03304		0.788504	1.02191					0.824427	0.468901		1.28443	1.1765		1.67322	1.36067		0.777633	0.141925		1.03213	0.0218123		1.03213	0.0203267		0.824427	0.101218		0.777633	0.101116		1.14432	0.0724604		1.00207	0.0324389		0.824427	0.211403			0.740023		0.829018	0.189689		1.24767
	1.09745	1.1571			1.24623					1.9345	0.518562		0.616352	0.491915		1.44261	0.730471		1.09745	0.135392		0.563065	0.0777105		0.563065	0.019428		1.9345	0.242791		1.09745	0.107165		0.9442	0.22216		1.04506	0.0284295		1.9345	0.173434			1.2326		1.53318	0.247011		0.644684
	2.00667	0.329329			1.3749					0.592726	0.359761		1.16975	0.562006		0.572015	1.32198		2.00667	0.0849507		0.550936	0.0700945		0.550936	0.148994		0.592726	0.254444		2.00667	0.0593132		1.03213	0.189849		0.937972	0.0377374		0.592726	0.118297			0.905515		1.68414	0.105433		1.16015
	0.944373	0.368273								1.12173	0.799331		1.12224	0.605595		1.40231	0.807196		0.944373	0.243443		1.24767	0.0724415		1.24767	0.235415		1.12173	0.347158		0.944373	0.0524951		0.563065	0.0858165		1.09787	0.0272649		1.12173	0.1036			0.683929		1.5821	0.057461		1.0163
	0.616816	0.6152								0.351043	0.783454		0.7601	0.714627		0.402166	0.505358		0.616816	0.121909		0.644684	0.0580094		0.644684	0.142343		0.351043	0.181		0.616816	0.0409193		0.550936	0.0763192		1.08556	0.0647997		0.351043	0.0828722					0.547422	0.0453914		0.931197
	0.43214									0.920173	0.725086		1.00207	0.853806		0.93567			0.43214	0.0403197		1.16015	0.0490423		1.16015	0.122247		0.947905	0.210116		0.43214	0.0535394		1.24767	0.0826853		0.878597	0.10561		1.1553	0.117455					0.75334	0.0480228		0.920173
										1.05607	0.605491		1.04506	0.823357		0.422842			0.947905	0.0915974		1.0163	0.0540941		1.0163	0.156295		1.05209	0.0628207		0.937972	0.0286279		0.644684	0.109166		1.95073	0.121327		1.4154	0.0829828					0.616002	0.0473445		1.05607
										1.02376	0.893651			1.13013					1.05209	0.134394		0.931197	0.0755145		0.931197	0.0437786		0.999683	0.0504326		1.09787	0.168795		1.16015	0.0114899		0.736422	0.118445		0.736467	0.0604019					0.816989	0.0374031		1.02376
											0.747036								1.41847	0.296149		0.947905	0.0442448		0.947905	0.0288963		1.00032	0.0951748		1.08556	0.225646		1.0163	0.0416049		0.312846	0.0786332		0.371857	0.0510409					1.28443	0.0731159
											0.71299								0.897404	0.230594		1.05209	0.0657678		1.05209						0.878597	0.435677		0.931197	1.19733		0.893212	0.0434192		1.32097	0.0999922					0.616352	0.0430207
																			0.684129						0.999683						1.95073	0.0566919		0.999683	0.888128		1.02131	0.0527239		0.920173	0.0506482					1.16975	0.0380584
																									1.00032						0.736422	0.165648		1.00032	0.432005		1.08548	0.0568228		1.05607	0.903711					1.12224
																															0.312846	0.223364		1.02093	0.767163		1.02093	0.0342353		1.02376	0.979097					0.7601
																															0.893212			0.979072	0.21506		0.979072	0.0610439			0.732831					1.00207
																															1.02131				0.0250625			0.0321421			0.960908					1.04506
																															1.08548				0.0902414			0.183876			0.766789					0.937972
																															1.02093				0.133174			0.120792			0.439919					1.09787
																															0.979072							0.163406			0.156622					1.08556
																																						0.144058			0.0267585					0.878597
																																						0.075534			0.0243673					1.95073
																																									0.0309761					0.736422
																																									0.0227654					0.312846
																																									0.0267855
																																									0.0210974
																																									0.0193599
																																									0.0237048
[truncated: 29 more columns]
